# Supplementary material for: Does Tetralogy of Fallot affect brain aging? A proof-of-concept study
Source: PLoS One. 2018 Aug 21;13(8):e0202496. doi: 10.1371/journal.pone.0202496 (PMC6103512; doi:10.1371/journal.pone.0202496)
Supplement: S1 File — Detailed information on data used to obtain the results presented in this article. (XLSX) [file pone.0202496.s001.xlsx]

## Sheet: CTRs
# Controls	Sex	Age	WMHs Volume [mm3]	CMBs count
C1	M	51	2212	1
C2	F	30	2156	0
C3	M	32	1495	0
C4	M	49	2586	0
C5	F	48	2634	0
C6	M	22	2413	0
C7	M	28	967.5	0
C8	F	50	1860	0
C9	M	63	4454	0
C10	F	44	1746	0

## Sheet: TOFs
# Patient	Sex	Age	WMHs volume [mm3]	CMBs count	Surgical/Clinical data
					NYHA		Age at first corrective surgery [months]	Anno di intervento	Tipo di intervento	Anno di intervento	Tipo di intervento	Anno di intervento	Tipo di intervento	Anno di intervento	Tipo di intervento	Anno di intervento	Tipo di intervento	Total numebr of interventions	Number of surgeries with ECC
P1	M	52	2928.5	10	2	4	48	1968	CORRECTIVE	1975	CORRECTIVE	2001	CORRECTIVE					3	3
P2	F	30	2643	3	2	1.33333	16	1988	CORECTIVE	1996	PC	2001	PC					3	1
P3	M	32	1272.5	7	1	0.5	6	1985	SHUNT	1989	CORRECTIVE	2009	PC					3	2
P4	M	48	2369	2	2	9	108	1979	CORRECTIVE	1993	CORRECTIVE							2	1
P5	F	47	2816	5	2	19	228	1990	CORRECTIVE									1	1
P6	M	22	3333	8	2	0.916667	11	1996	CORRECTIVE	1999	CORRECTIVE	2016	PC					3	2
P7	M	28	1293	4	1	1	12	1991	CORRECTIVE	2008	CORRECTIVE							2	2
P8	F	50	1122	16	1	8	96	1975	CORRECTIVE									1	1
P9	M	64	5353	4	2	4	48	1958	SHUNT	1981	CORRECTIVE	2003	AORTIC					3	2
P10	F	43	2349	7	2	3	36	1977	CORRECTIVE	2008	CORRECTIVE	2009	PC	2016	ABLATION			4	2
